# Supplementary material for: Methanogens predominate in natural corrosion protective layers on metal sheet piles
Source: Sci Rep. 2017 Sep 19;7:11899. doi: 10.1038/s41598-017-11244-7 (PMC5605657; doi:10.1038/s41598-017-11244-7)
Supplement: Supplementary file 2 — Supplementary Table S1 [file 41598_2017_11244_MOESM2_ESM.xls]

## Sheet: Sheet1
Supplementary Table S1. Physicochemical data measured in bulksoil and attached soil of sites GB and NLL.
					EC	pH	NH4	NO3+NO2	Nts	PO4	C	Cl	C	S	watercontent	Organic C	Carbonate	SiO2	AlO3	TiO2	Fe2O3	MnO	CaO	MgO	Na2O	K2O	P2O5	som	Cr	Ni	Sr	Ba	Zr	Si	Al	Ti	Fe	Mn	Ca	Mg	Na	K	P
site	sample name	sample type	depth	sheet pile nr	µS/cm		mg/kg	mg/kg	mg/kg	mg/kg	mg/kg	mg/kg	%	%	%	%	%	%	%	%	%	%	%	%	%	%	%	%	ppm	ppm	ppm	ppm	ppm	%	%	%	%	%	%	%	%	%	%
GB	GBSH1	BS	2	1	802	6.85	76.3	1.6	121	0.0	624	534	21.84	1.491	4.499	33.14	3.80973	38.456	6.01913	0.223144	11.7827	0.0780049	3.62277	0.689171	0.30149	1.02125	0.235885	62.4295	58.0254	64.0392	136.953	287.408	66.6256	17.9758	3.18566	0.133777	8.2412	0.0604115	2.5892	0.415642	0.223663	0.847804	0.102945
	GBSH2	BS	3.5	1	574	7.02	56.7	1.2	81	0.0	416	354	14.72	0.906	3.509	22.2	3.73673	48.6821	8.12536	0.323261	9.52957	0.117755	3.49386	0.962354	0.404928	1.4488	0.278803	73.3668	71.5255	56.8969	131.524	349.609	97.6804	22.7559	4.30039	0.193798	6.6653	0.0911959	2.49707	0.580401	0.300399	1.20274	0.121675
	GBSH3	BS	4.5	1	437	6.84	77.7	0.8	88	0.0	322	201	20.07	0.9665	3.722	28.41	3.54573	50.4324	5.48049	0.262451	5.46806	0.0796824	3.57805	0.79633	0.358774	1.07506	0.124472	67.6557	55.2057	39.2367	117.365	280.001	71.0522	23.5741	2.90058	0.157342	3.82454	0.0617107	2.55723	0.48027	0.266159	0.892471	0.054322
	GBBS1	BS	2	2	167	7.71	17.5	0.3	23	0.2	67	52.2	1.895	0.1207	0.384	1.961	4.33173	85.5407	3.50998	0.1381	1.32799	0.0348603	3.11048	0.403345	0.483418	1.15333	0.0745857	95.7768	35.8786	14.4653	104.892	244.204	80.7943	39.9851	1.85767	0.0827923	0.928843	0.0269978	2.22306	0.243259	0.358628	0.957449	0.0325508
	GBBS2	BS	3.5	2	469	6.05	129	0.9	151	0.0	430	250	20.19	1.084	4.132	32.79	3.35773	51.1689	4.71417	0.159192	3.84943	0.0495404	2.45429	0.526416	0.29703	0.99919	0.0849752	64.3031	44.1729	26.0659	106.968	243.434	42.9076	23.9184	2.495	0.0954372	2.69242	0.0383669	1.75408	0.317484	0.220354	0.829489	0.0370849
	GBBS3	BS	4.5	2	575	5.93	147	1.0	166	0.0	612	270	36.6	2.159	6.576	59.34	3.38273	22.0683	3.49134	0.108792	5.80725	0.213887	3.20757	0.423665	0.280411	0.622052	0.0944889	36.3178	27.5451	17.9747	115.032	179.011	37.9036	10.3156	1.84781	0.0652216	4.06178	0.165647	2.29245	0.255514	0.208025	0.516404	0.041237
NLL	NLL1BULKS1	BS	15		203	7.64	35.6	0.5	41	0.0	74	67.2	37.57	2.231	0.748	2.41	4.71273	78.2101	6.51689	0.289553	3.03427	0.0467498	3.25354	0.811521	0.735318	1.66531	0.100634	94.6639	48.1569	25.5612	114.984	323.997	164.624	36.5585	3.4491	0.17359	2.12227	0.0362057	2.32531	0.489432	0.545501	1.38247	0.0439186
	NLL2BULKS1	BS	10		315	7.49	84.7	0.7	86	0.0	181	109	1.78	0.1921	1.449	7.331	5.21573	69.2145	7.30699	0.336118	3.81816	0.0488411	4.28334	1.10126	0.562233	1.56107	0.126557	88.359	64.5753	42.765	121.004	309.767	127.131	32.3536	3.86726	0.201506	2.67055	0.0378254	3.06131	0.664177	0.417097	1.29594	0.055232
	NLL3BULKS1	BS	7		268	7.64	86.2	0.6	87	0.0	145	98.5	5.836	0.5505	1.093	6.686	4.32773	73.5008	6.14778	0.291159	3.35613	0.0696998	3.77256	0.757822	0.599203	1.49052	0.173394	90.1591	53.8135	31.7535	120.266	387.379	114.921	34.3572	3.25374	0.174553	2.34739	0.0539796	2.69625	0.457046	0.444523	1.23737	0.075673
	NLL4BULKS1	BS	3		350	7.47	79.7	0.8	86	0.0	249	118	5.337	0.3235	1.474	8.118	6.15873	63.8579	7.27738	0.351648	3.88045	0.0544916	6.82484	0.933159	0.62441	1.60997	0.183442	85.5976	53.9439	36.6725	166.584	360.01	114.592	29.8497	3.85159	0.210816	2.71411	0.0422015	4.87772	0.562792	0.463224	1.33654	0.0800579
	NLL5BULKS1	BS	1		92.2	7.12	5.0	0.6	19	0.0	187	26.8	6.644	0.6124	1.616	5.349	2.85873	65.272	10.1578	0.650446	13.5094	0.118378	0.780287	0.792273	0.554238	1.77551	0.188844	93.7992	144.35	130.908	71.1931	353.567	278.431	30.5107	5.37606	0.389948	9.44894	0.0916789	0.557672	0.477823	0.411166	1.47396	0.0824154
	NLLA1S1	AS	15	1	nd	nd	nd	nd	nd	nd	nd	nd	1.724	0.05444	1.087	2.963	2.67373	78.5544	9.06629	0.650057	4.09092	0.129069	0.535524	0.70635	0.616658	1.83898	0.165837	96.3541	92.0117	50.8765	70.1665	362.827	368.413	36.7194	4.79838	0.389715	2.86132	0.0999586	0.38274	0.426003	0.457472	1.52665	0.0723745
	NLLB1S1	AS	15	1	nd	nd	nd	nd	nd	nd	nd	nd	0.9906	0.06169	0.821	3.167	6.28173	74.7573	6.3923	0.293279	2.93556	0.0588694	5.18612	1.04253	0.629556	1.55697	0.104963	92.9574	49.489	27.9647	143.748	320.471	122.881	34.9445	3.38316	0.175823	2.05323	0.0455919	3.70652	0.628752	0.467041	1.29253	0.045808
	NLLC1S1	AS	15	1	nd	nd	nd	nd	nd	nd	nd	nd	2.934	0.2184	1.307	6.647	5.45373	70.3817	6.95091	0.333245	3.416	0.0595965	4.62511	0.985203	0.574931	1.59021	0.166926	89.0838	61.4362	31.5366	126.696	368.6	125.043	32.8992	3.6788	0.199783	2.38926	0.046155	3.30557	0.59418	0.426517	1.32013	0.0728498
	NLL2A2S1	AS	10	2	nd	nd	nd	nd	nd	nd	nd	nd	1.852	0.2169	1.179	2.954	2.66973	78.4567	8.80628	0.62722	4.00646	0.124055	0.536792	0.709946	0.609994	1.83698	0.160234	95.8746	81.8691	35.1919	66.8734	374.059	331.453	36.6737	4.66077	0.376024	2.80225	0.0960755	0.383646	0.428172	0.452529	1.52499	0.0699294
	NLL2B2S1	AS	10	2	nd	nd	nd	nd	nd	nd	nd	nd	0.9933	0.05514	0.812	3.081	6.21773	75.2865	6.23299	0.290067	3.11604	0.0644244	5.09123	0.997978	0.63768	1.53428	0.103256	93.3545	40.677	28.7471	137.655	312.758	135.618	35.1919	3.29884	0.173897	2.17946	0.0498939	3.63871	0.601885	0.473067	1.2737	0.0450632
	NLL2C2S1	AS	10	2	nd	nd	nd	nd	nd	nd	nd	nd	2.547	0.1895	1.119	6.825	4.97973	71.0276	6.82849	0.333039	3.35705	0.0620705	4.27817	0.883007	0.59603	1.61649	0.168914	89.1509	53.1008	31.2163	122.78	377.563	126.86	33.2011	3.61401	0.19966	2.34803	0.0480709	3.05761	0.532546	0.44217	1.34195	0.0737178
nd=not determined
