# Supplementary material for: Methanogens predominate in natural corrosion protective layers on metal sheet piles
Source: Sci Rep. 2017 Sep 19;7:11899. doi: 10.1038/s41598-017-11244-7 (PMC5605657; doi:10.1038/s41598-017-11244-7)
Supplement: Supplementary file 3 — Supplementary Table S2 [file 41598_2017_11244_MOESM3_ESM.xls]

## Sheet: Sheet1
Supplementary Table S3 . Heatmap of genera occuring at a frequency of more than 2% in at least one sample per site.	DL																										AS													BS
	AZ					HI				NLL					GB					WK							AZ					HI			NLL					AZ					HI			NLL
	5	5.7	7	9	13	0.3	1	1.7	3	1	3	7	10	15	0.5	1	2	3.5	4.5	0.5	1.5	2.5	4.5	7.5	9.5	11.5	5	5.7	7	9	13	0.3	1	1.7	1	3	7	10	15	1	4	7	9	13	0.3	1	1.7	1	3
Archaea;Euryarchaeota;Methanobacteria;Methanobacteriales;Methanobacteriaceae;Methanobacterium	38.8708	50.6732	61.8938	51.8945	58.1815	9.63517	75.0387	25.9503	42.6501	0.24623	11.2612	24.2075	38.3895	53.708	0.0614249	0.631641	3.01537	4.72099	6.79708	41.6146	55.1377	12.759	73.9918	84.8565	56.6558	48.7472	1.01453	10.8782	1.03723	26.2737	18.4771	1.75967	4.37104	8.44935	0.0506279	6.93242	17.3505	9.47369	0.534542	1.03623	5.4625	5.47428	9.3297	14.6074	0.593579	0.229735	0.206973	0.071985	0.256383
Archaea;Euryarchaeota;Methanomicrobia;Methanocellales;Methanocellaceae;Rice_Cluster_I	0.497472	0.296954	0.866904	1.90926	0.792366	0	0	0	0	0	0	0	0	0	0	0	0	0	0	0	0	0	0	0	0	0	0.0130391	0.0268707	0.00957869	0.618565	0.482105	0	0	0	0	0	0	0	0	0.00400685	0.042183	0.0468796	0.0774818	0.101309	0	0	0	0	0
Archaea;Euryarchaeota;Methanomicrobia;Methanomicrobiales;Methanomicrobiaceae;Methanoculleus	0	0	0.146712	0.841035	0	0	0	0	0	0	0	0	0	0	0	0	0	0	0	0	0	0	0	0	0	0	0	0.00360516	0	0.156856	0.00406658	0	0	0	0	0	0	0	0	0	0	0	0.00119487	0	0	0	0	0	0
Archaea;Euryarchaeota;Methanomicrobia;Methanomicrobiales;Methanomicrobiales_Incertae_Sedis;Methanocalculus	0	0.704771	0.437094	0	0	0	0	0	0	0	0	0	0	0	0	0	0	0	0	0	0	0	0	0	0	0	0	0.00149203	0.00242907	0	0.011403	0	0	0	0	0	0	0	0	0	0	0	0	0.0110555	0	0	0	0	0
Archaea;Euryarchaeota;Methanomicrobia;Methanomicrobiales;Methanoregulaceae;Methanoregula	1.98718	0.920538	0.492042	0.405171	3.15544	2.08344	0.736863	0.33112	0.0728432	0	0	0	0	0	0.034169	0.605237	1.15973	2.49592	1.90767	0	0	0	0	0	0	0	0.630404	1.53973	0.327194	0.772092	1.05874	2.55864	0.671558	0.547865	0	0	0	0	0	0.0160804	0.0334728	0.16674	0.102232	0.231542	0.0340022	0.200912	0.191052	0	0
Archaea;Euryarchaeota;Methanomicrobia;Methanosarcinales;GOM_Arc_I;unclassified	0.0180154	0.0157537	0.00921829	0.0282203	0.0349729	0	0	0	0	0	0	0	0	0	0	0	0	0	0	0	0	0	0	0	0	0	2.13292	0.215672	0.190087	0.572915	0.232816	0	0	0	0	0	0	0	0	0.0310293	0.098752	0.0252171	0.0163325	0.0545179	0	0	0	0	0
Archaea;Thaumarchaeota;Miscellaneous_Crenarchaeotic_Group;unclassified;unclassified;unclassified	1.69454	0.727332	1.76331	1.55807	1.04251	4.67486	2.39296	3.9946	0.440701	0.0417067	3.95999	3.96232	3.67491	2.82038	0.28133	1.22843	3.6949	5.38437	7.11717	0	0	0	0	0	0	0	3.82705	5.32728	12.8705	3.96294	5.30451	7.15941	23.9203	12.0269	0.0292227	6.47568	4.153	3.43487	3.1208	2.46013	5.92575	9.31132	12.3644	3.35536	10.8712	33.1262	22.5442	0.0297285	13.803
Archaea;Thaumarchaeota;unclassified;unclassified;unclassified;unclassified	0	0	0	0	0	0	0	0	0	0	0	0	0	0	0.0152388	0.0427764	0.206987	0.415675	0.78538	0	0	0	0	0	0	0	0	0	0	0	0	0	0	0	0	0	0	0	0	0	0	0	0	0	0	0	0	0	0
Bacteria;Acidobacteria;Acidobacteria;Subgroup_15;unclassified;unclassified	0	0	0	0	0	0	0	0	0	0	0	0	0	0	0	0	0	0	0	0	0	0	0	0	0	0	0.00266645	0	0	0	0	0	0	0	0	0	0	0	0	0.405327	0.0554917	0.0401023	0.00238974	0.00898596	0	0	0	0	0
Bacteria;Acidobacteria;Acidobacteria;Subgroup_3;unclassified;unclassified	0.0322814	0.0448161	0.0221147	0.049298	0.00671163	0	0	0	0	0	0	0	0	0	0	0	0	0	0	0	0	0	0	0	0	0	0.145491	0.0942289	0.210734	0.123523	0.147376	0	0	0	0	0	0	0	0	0.25952	0.155288	0.213591	0.132182	0.0647324	0	0	0	0	0
Bacteria;Acidobacteria;Acidobacteria;Subgroup_4;RB41;unclassified	0	0	0	0	0	0	0	0	0	0	0	0	0	0	0.00914328	0.00326848	0.0150071	0.039472	0.0380191	0	0	0	0	0	0	0	0	0	0	0	0	0	0	0	0	0	0	0	0	0	0	0	0	0	0	0	0	0	0
Bacteria;Acidobacteria;Acidobacteria;Subgroup_4;Unknown_Family;Blastocatella	0	0	0	0	0	0	0	0	0	0	0	0	0	0	2.52093	0.0109728	0.0288937	0.0470634	0.0695174	0	0	0	0	0	0	0	0	0	0	0	0	0	0	0	0	0	0	0	0	0	0	0	0	0	0	0	0	0	0
Bacteria;Acidobacteria;Acidobacteria;Subgroup_6;unclassified;unclassified	0	0	0	0	0	0	0	0	0	2.88613	1.09745	0.510616	0.273206	0.256213	0.797048	0.514283	0.889394	1.14434	1.31365	0	0	0	0	0	0	0	0	0	0	0	0	0	0	0	2.69834	0.782294	0.521752	2.13316	2.31488	0	0	0	0	0	0	0	0	3.32757	0.445807
Bacteria;Actinobacteria;Actinobacteria;Micrococcales;Micrococcaceae;Arthrobacter	0	0	0	0	0	0	0	0	0	0	0	0	0	0	2.00743	1.59731	0.785808	0.310377	0.204501	0	0	0	0	0	0	0	0	0	0	0	0	0	0	0	0	0	0	0	0	0	0	0	0	0	0	0	0	0	0
Bacteria;Actinobacteria;Acidimicrobiia;Acidimicrobiales;OM1_clade;unclassified	0	0	0	0	0	0	0	0	0	0	0	0	0	0	0	0	0	0	0	0.872052	0.974352	2.43785	0.257221	0.124571	0.137319	0.0927752	0	0	0	0	0	0	0	0	0	0	0	0	0	0	0	0	0	0	0	0	0	0	0
Bacteria;Actinobacteria;Coriobacteriia;Coriobacteriales;Coriobacteriaceae;unclassified	0	0	0	0	0	1.85733	0.459488	1.4933	0.403661	0	0	0	0	0	0.0306342	0.768383	0.670046	1.15156	0.661484	24.9927	21.0131	12.2252	5.30306	1.67318	7.5391	14.4832	0	0	0	0	0	0.65437	0.289318	0.0887987	0	0	0	0	0	0	0	0	0	0	0.593047	0.0388156	0.0477631	0	0
Bacteria;Actinobacteria;Thermoleophilia;Gaiellales;unclassified;unclassified	0	0	0	0	0	0	0	0	0	0.438447	0.499158	0.522996	0.398165	0.254959	0	0	0	0	0	0	0	0	0	0	0	0	0	0	0	0	0	0	0	0	0.416272	0.455045	0.305259	0.619032	0.996084	0	0	0	0	0	0	0	0	0.595641	0.158259
Bacteria;Actinobacteria;unclassified;unclassified;unclassified;unclassified	1.04718	1.1344	1.92001	0.782605	1.09948	0	0	0	0	0.630383	2.11088	2.47731	0.405904	0.30413	0.371124	1.04026	0.755533	1.30477	0.774749	0	0	0	0	0	0	0	1.40697	0.807139	0.142522	0.123919	1.11036	0	0	0	0.520886	1.79391	3.69533	0.541758	0.576464	0.300686	0.369376	0.261936	0.368075	0.712974	0	0	0	0.777755	0.192574
Bacteria;Bacteroidetes;Flavobacteriia;Flavobacteriales;Flavobacteriaceae;Flavobacterium	0.00445351	0	0.0122555	0	0.0383	0	0	0	0	0.2834	0.173695	0.0382644	0.0721197	0.159487	1.61018	1.19151	2.00957	0.607247	0.556004	0	0	0	0	0	0	0	0.00799936	0.0111859	0.0161116	0	0.0283701	0	0	0	0.496182	0.127429	0.0852781	1.41106	2.08786	0.0512666	0.0111056	0.0266844	0.00943676	1.38327	0	0	0	0.967619	0.0119818
Bacteria;Bacteroidetes;SB-5;unclassified;unclassified;unclassified	0	0	0	0	0	0	0	0	0	0.776464	1.22275	1.10354	1.71403	1.41174	0.0293469	0.260085	0.227032	0.386374	0.386685	0	0	0	0	0	0	0	0	0	0	0	0	0	0	0	1.14221	1.60908	1.37742	1.0264	1.16678	0	0	0	0	0	0	0	0	0.740203	1.3655
Bacteria;Bacteroidetes;vadinHA17;unclassified;unclassified;unclassified	0	0	0	0	0	0.241985	0.317714	0.0850299	0.00959067	0	0	0	0	0	0.0886912	1.54128	1.63593	1.8395	1.88135	0	0	0	0	0	0	0	0	0	0	0	0	0.228215	0.587947	0.334622	0	0	0	0	0	0	0	0	0	0	0.234098	0.154139	0.350263	0	0
Bacteria;Candidate_division_JS1;unclassified;unclassified;unclassified;unclassified	5.97125	4.30291	7.34488	4.56657	9.00334	0	0	0	0	0	0	0	0	0	0.0495574	0.156603	0.564245	0.967206	1.4436	0.0981375	0.152803	0.772088	0.0480629	0.0524851	1.78684	1.70068	3.47664	5.36966	9.9496	11.9475	10.9588	0	0	0	0	0	0	0	0	0.396435	0.823604	8.60129	8.28761	3.56055	0	0	0	0	0
Bacteria;Candidate_division_OP3;unclassified;unclassified;unclassified;unclassified	0.575325	0.0481934	0.0549482	0.0547867	0.0731098	0	0	0	0	0	0	0	0	0	0.0915824	2.06057	0.697578	1.11249	1.13445	0	0	0	0	0	0	0	1.30798	0.322243	0.774066	0.0568036	0.283733	0	0	0	0	0	0	0	0	1.46674	3.7297	1.48174	1.52904	0.476208	0	0	0	0	0
Bacteria;Candidate_division_OP8;unclassified;unclassified;unclassified;unclassified	1.72707	0.748975	0.540712	1.38195	1.96829	2.10747	0.930806	0.955093	0.0435054	0.0274796	4.02199	5.7609	4.79054	0.991346	0.188617	1.6042	2.2868	3.51137	4.25146	0	0	0	0	0	0	0	5.7966	3.50855	4.85743	4.48806	3.53237	2.74542	6.29095	2.77814	0.0248331	4.58303	4.45042	3.20208	2.9786	1.45534	3.00011	3.7255	5.40104	3.48604	8.38908	5.15936	4.29868	0.0155674	5.90501
Bacteria;Candidate_division_WS3;unclassified;unclassified;unclassified;unclassified	0.113294	0.00952517	0.0109649	0.0066454	0.0499207	1.25762	0.00846183	0.920922	0.0852512	1.1606	0.956455	0.427988	0.131707	0.0417677	0	0	0	0	0	0	0	0	0	0	0	0	0.409477	0.231907	0.0925245	0.00252525	0.223652	1.75221	0.0724092	0.100159	1.4558	0.786655	0.85271	0.997502	0.945126	1.25061	0.472743	0.229763	0.181244	0.35418	2.58734	0.108125	0.0477631	2.18326	0.973855
Bacteria;Chloroflexi;Anaerolineae;Anaerolineales;Anaerolineaceae;Levilinea	4.79143	4.29521	1.58099	1.39998	2.20087	0	0	0	0	0.00477592	0.171318	0.372845	0.605666	1.18882	0.300364	1.84546	3.30485	3.36902	3.43567	0	0	0	0	0	0	0	6.9845	6.74177	2.62219	3.75072	2.36161	0	0	0	0	0.277227	0.175148	0.193115	0.140495	3.12387	2.80385	2.19015	3.06901	2.64684	0	0	0	0	0.0860464
Bacteria;Chloroflexi;Anaerolineae;Anaerolineales;Anaerolineaceae;unclassified	0	0	0	0	0	1.3579	0.529461	0.927546	0.163881	0.782884	4.44166	4.46296	2.82145	1.50663	0	0	0	0	0	0	0	0	0	0	0	0	0	0	0	0	0	1.36763	1.71746	1.90088	0.606651	6.81429	4.10299	2.68454	2.80635	0	0	0	0	0	1.34933	2.18328	2.37223	0.493677	6.04803
Bacteria;Chloroflexi;Dehalococcoidia;GIF9;unclassified;unclassified	1.30065	0.292673	0.298401	0.198715	0.415113	1.28368	0.464254	0.532228	0.0198042	0.00339404	0.908168	0.700282	0.800967	0.354321	0.134401	0.890171	1.03958	1.79622	2.18564	0	0	0	0	0	0	0	3.84597	3.20631	4.76205	1.32655	3.55626	1.29366	5.27832	2.9331	0.00974089	1.8513	1.17104	1.07514	1.14772	0.999123	3.02928	6.34366	4.83083	1.54159	2.13764	5.31933	6.27289	0	4.79696
Bacteria;Chloroflexi;Dehalococcoidia;MSBL5;unclassified;unclassified	0	0	0	0	0	0.101755	0.0309829	0.198885	0	0	0	0	0	0	0	0	0	0	0	0	0	0	0	0	0	0	0	0	0	0	0	0.0939643	0.549182	0.946153	0	0	0	0	0	0	0	0	0	0	0.204354	0.721494	1.44881	0	0
Bacteria;Chloroflexi;Dehalococcoidia;unclassified;unclassified;unclassified	0.410029	0.0791938	0.0977851	0.0967439	0.496521	0.372212	0.125947	0.226166	0.00254166	0.00338289	0.464067	0.270428	0.514792	0.0678895	0.0585441	0.603535	0.570042	1.16481	1.68811	0	0	0	0	0	0	0	1.96819	0.930505	4.34272	0.746293	3.79846	0.565287	1.54643	0.892087	0.0150982	1.10618	0.432474	0.552951	0.683217	1.30237	4.50551	4.03702	4.78776	1.17188	0.830843	1.57301	1.52842	0.0103137	3.3278
Bacteria;Chloroflexi;MSB-5B2;unclassified;unclassified;unclassified	0.354591	0.0898323	0.126668	0.407372	0.0866117	0	0	0	0	0.620978	1.35607	1.12865	0.832974	0.369542	0	0	0	0	0	0	0	0	0	0	0	0	0.363785	0.557716	2.86008	1.13946	0.350779	0	0	0	0.576871	2.10384	1.34914	1.01396	1.03968	0.0415201	0.182171	0.984434	0.580843	0.209452	0	0	0	0.466163	2.57203
Bacteria;Chloroflexi;unclassified;unclassified;unclassified;unclassified	0.819018	0.268868	1.51924	0.589863	0.802556	0	0	0	0	0	0	0	0	0	0	0	0	0	0	0	0	0	0	0	0	0	1.56182	1.24066	3.52813	0.577357	1.84535	0	0	0	0	0	0	0	0	2.38113	2.47945	1.74608	1.53328	0.811563	0	0	0	0	0
Bacteria;Elusimicrobia;Elusimicrobia;12-31;unclassified;unclassified	0	0	0	0	0	0	0	0	0	0	0	0	0	0	0	0	0	0	0	0	0	0.00209345	0.00135369	0.00109457	1.2881	0.127759	0	0	0	0	0	0	0	0	0	0	0	0	0	0	0	0	0	0	0	0	0	0	0
Bacteria;Firmicutes;Bacilli;Bacillales;Planococcaceae;Incertae_Sedis	0	0	0	0	0	0	0	0	0	1.04558	1.02098	1.28458	1.28846	1.97769	0	0	0	0	0	0	0	0	0	0	0	0	0	0	0	0	0	0	0	0	0.986206	0.721501	0.845034	1.02979	0.913059	0	0	0	0	0	0	0	0	0.899842	0.44401
Bacteria;Firmicutes;Bacilli;Bacillales;Planococcaceae;unclassified	0	0	0	0	0	0.415401	0.959198	0.200851	0.229295	0	0	0	0	0	0.792452	2.52429	1.13826	0.430499	0.373971	0	0	0	0	0	0	0	0	0	0	0	0	0.171802	1.16153	0.359516	0	0	0	0	0	0	0	0	0	0	0.22275	0.758756	0.589078	0	0
Bacteria;Firmicutes;Bacilli;Bacillales;unclassified;unclassified	1.43119	0.883612	0.470672	0.280428	0.18761	0.0236916	0.0274486	0.00791197	0.0350787	0	0	0	0	0	0	0	0	0	0	0	0	0	0	0	0	0	0.665839	0.914884	0.043968	0.0449325	0.0979002	0.0198752	0.023818	0.0120372	0	0	0	0	0	0.272622	1.15221	0.339472	0.604802	0.905145	0.0167296	0.00646926	0	0	0
Bacteria;Firmicutes;Clostridia;Clostridia_Incertae_Sedis;Unknown_Family;Candidatus_Desulforudis	0.00493574	0.182622	0.635246	0.0360072	0.0372399	0	0	0	0	0	0	0	0	0	0	0	0	0	0	0	0	0	0	0	0	0	0.00770624	0	0.109014	0	0.0395265	0	0	0	0	0	0	0	0	0	0	0	0	0	0	0	0	0	0
Bacteria;Firmicutes;Clostridia;Clostridiales;Clostridiaceae_1;Clostridium_sensu_stricto_1	0	0	0	0	0	0	0	0	0	0	0	0	0	0	0.0888478	0.115959	0.169177	0.137218	0.0835824	0	0	0	0	0	0	0	0	0	0	0	0	0	0	0	0	0	0	0	0	0	0	0	0	0	0	0	0	0	0
Bacteria;Firmicutes;Clostridia;Clostridiales;Ruminococcaceae;unclassified	0	0	0	0	0	0.0285514	0.0327568	0.0220714	0.0149429	0	0	0	0	0	0	0	0	0	0	0	0	0	0	0	0	0	0	0	0	0	0	0.0123714	0.0361589	0.0146475	0	0	0	0	0	0	0	0	0	0	0.0190366	0.00886879	0.0318421	0	0
Bacteria;Firmicutes;Clostridia;Clostridiales;Peptococcaceae;Desulfosporosinus	0	0	0	0	0	0	0	0	0	0	0	0	0	0	0	0	0	0	0	0.274176	0.0510924	0.228296	0.06654	0.02456	0.0318078	0.247691	0	0	0	0	0	0	0	0	0	0	0	0	0	0	0	0	0	0	0	0	0	0	0
Bacteria;Firmicutes;Clostridia;Clostridiales;Peptostreptococcaceae;Incertae_Sedis	0	0	0	0	0	0	0	0	0	0	0	0	0	0	0	0	0	0	0	0.304962	0.459818	2.98581	0.589028	0.405033	0.0577262	0.0876178	0	0	0	0	0	0	0	0	0	0	0	0	0	0	0	0	0	0	0	0	0	0	0
Bacteria;Firmicutes;Clostridia;Clostridiales;unclassified;unclassified	0.150413	0.835835	0.74636	0.0489603	0.0370278	0	0	0	0	0	0	0	0	0	0	0	0	0	0	0	0	0	0	0	0	0	0.145913	0.0762166	0.106906	0.00505051	0.0418528	0	0	0	0	0	0	0	0	0.00339038	0.0796654	0.0339094	0.0371126	0.115243	0	0	0	0	0
Bacteria;Firmicutes;Clostridia;unclassified;unclassified;unclassified	0	0	0	0	0	0.968842	0.00296428	0.0163578	0.0604977	0	0	0	0	0	0	0	0	0	0	0.00862543	0.00602158	0.024008	0.00490878	0.00557578	0.10345	0.758018	0	0	0	0	0	1.20733	0.00148174	0.0347858	0	0	0	0	0	0	0	0	0	0	1.18571	0	0	0	0
Bacteria;Firmicutes;unclassified;unclassified;unclassified;unclassified	0	0	0	0	0	0	0	0	0	0.0332457	0.1073	0.173251	0.152774	0.508224	0	0	0	0	0	0	0	0	0	0	0	0	0	0	0	0	0	0	0	0	0.056959	0.0858666	0.0847841	0.0580448	0.0541084	0	0	0	0	0	0	0	0	0.0206274	0.0342831
Bacteria;Fusobacteria;Fusobacteriia;Fusobacteriales;Fusobacteriaceae;unclassified	0	0	0	0	0	0	0	0	0	0	0	0	0	0	0.00673916	0.00106571	0.0139864	0.00616549	0.00468514	0	0	0	0	0	0	0	0	0	0	0	0.00183797	0	0	0	0	0	0	0	0	0	0	0.00148247	0	1.31022	0	0	0	0	0
Bacteria;Gemmatimonadetes;Gemmatimonadetes;Gemmatimonadales;Gemmatimonadaceae;unclassified	0.0548702	0.00429332	0	0.0155261	0.00293161	0	0	0	0	1.17525	0.706413	0.456018	0.178116	0.0660198	0.467908	0.233317	0.282061	0.395134	0.262772	0	0	0	0	0	0	0	0.107824	0.0776798	0.0267423	0.00658588	0.013046	0	0	0	1.67091	0.598747	0.839174	1.22844	1.20727	1.9693	0.323283	0.308384	0.103915	0.299694	0	0	0	1.7189	0.308705
Bacteria;Nitrospirae;Nitrospira;Nitrospirales;Nitrospiraceae;Nitrospira	0.00847488	0	0	0.50362	0.00618429	0.0366599	0.27054	0.52181	8.60311	0	0	0	0	0	2.55494	0.174914	0.175438	0.152144	0.0754573	0	0	0	0	0	0	0	0.0291667	0.0121458	0.174492	0	0.0040843	0.0137336	0.0102802	0.00134931	0	0	0	0	0	0.349984	0.0222988	0.101828	0.0134229	0.122238	0.0213238	0	0	0	0
Bacteria;Nitrospirae;Nitrospira;Nitrospirales;0319-6A21;unclassified	0	0	0	0	0	0	0	0	0	0.367035	0.200828	0.0797996	0.0423405	0.0284657	0	0	0	0	0	0	0	0	0	0	0	0	0	0	0	0	0	0	0	0	0.567748	0.122627	0.0709334	0.73792	0.466086	0	0	0	0	0	0	0	0	0.812333	0.0535598
Bacteria;Nitrospirae;Nitrospira;Nitrospirales;Nitrospiraceae;unclassified	0.571738	0.963963	0.63702	3.02117	0.249041	19.1484	0.551782	36.63	5.25322	0	0	0	0	0	0	0	0	0	0	0.336995	0.0437921	0.428183	0.0498929	0.0124315	6.94855	2.01557	1.71707	6.20094	1.95106	6.9904	0.73692	23.8644	5.77674	18.2219	0	0	0	0	0	1.06932	2.27113	0.296182	0.205445	0.225485	6.50387	2.52918	4.74447	0	0
Bacteria;Planctomycetes;Phycisphaerae;MSBL9;unclassified;unclassified	0.791417	0.192959	0.191165	0.0750433	0.684477	0	0	0	0	0.00624042	0.986591	0.909635	0.945899	0.148329	0.0750563	0.435491	0.657424	1.68586	2.01607	0	0	0	0	0	0	0	1.27169	1.36911	3.99586	0.567701	3.14818	0	0	0	0.00535131	1.14978	0.848025	0.867432	1.06985	2.09829	2.0438	3.7928	3.10219	1.17157	0	0	0	0.0170344	2.25133
Bacteria;Planctomycetes;Planctomycetacia;Planctomycetales;Planctomycetaceae;Pir4_lineage	0.0788757	0.0690163	0.00783699	0.102233	0.0413584	0	0	0	0	0	0	0	0	0	0	0	0	0	0	0	0	0	0	0	0	0	0.147056	0.287384	0.1735	0.0702065	0.175765	0	0	0	0	0	0	0	0	0.299551	0.220393	0.11849	0.133906	0.193961	0	0	0	0	0
Bacteria;Proteobacteria;Alphaproteobacteria;Rhizobiales;KF-JG30-B3;unclassified	0.00151378	0	0	0	0	0	0	0	0	0	0	0	0	0	0	0	0	0	0	0	0	0	0	0	0	0	0.0165496	0	0	0	0	0	0	0	0	0	0	0	0	0.0621145	0.0121215	0.017336	0.00358461	0.0614615	0	0	0	0	0
Bacteria;Proteobacteria;Alphaproteobacteria;Rhizobiales;unclassified;unclassified	0	0	0	0	0	0	0	0	0	2.28577	1.18982	0.984211	0.674689	0.693654	2.71085	0.53834	0.691155	0.53597	0.411585	0	0	0	0	0	0	0	0	0	0	0	0	0	0	0	2.16995	0.861832	1.11572	0.815902	0.948497	0	0	0	0	0	0	0	0	1.84968	0.460135
Bacteria;Proteobacteria;Alphaproteobacteria;Sphingomonadales;Sphingomonadaceae;Sphingomonas	0	0	0	0	0	0	0	0	0	0	0	0	0	0	2.52083	0.0950201	0.105338	0.129724	0.119785	0	0	0	0	0	0	0	0	0	0	0	0	0	0	0	0	0	0	0	0	0	0	0	0	0	0	0	0	0	0
Bacteria;Proteobacteria;Alphaproteobacteria;Sphingomonadales;Sphingomonadaceae;unclassified	0	0	0	0	0	0	0	0	0	0	0	0	0	0	2.31029	0.0881724	0.144841	0.0837897	0.0441597	0	0	0	0	0	0	0	0	0	0	0	0	0	0	0	0	0	0	0	0	0	0	0	0	0	0	0	0	0	0
Bacteria;Proteobacteria;Betaproteobacteria;Burkholderiales;Comamonadaceae;unclassified	0.0117712	0.00952517	0.0282167	0.0254076	0.037142	0	0	0	0	0	0	0	0	0	1.23947	0.990375	1.65127	0.516823	0.44628	0	0	0	0	0	0	0	0.019216	0.0211025	0.00915071	0.00306373	0.0156184	0	0	0	0	0	0	0	0	0.00423359	0.0234947	0.0285666	0.0168885	1.30803	0	0	0	0	0
Bacteria;Proteobacteria;Betaproteobacteria;Nitrosomonadales;Nitrosomonadaceae;unclassified	0.0300075	0.021245	0	0.0334869	0.00335582	0	0	0	0	0	0	0	0	0	0	0	0	0	0	0	0	0	0	0	0	0	0.0210385	0.0263181	0.00396574	0	0.0137742	0	0	0	0	0	0	0	0	2.78708	0.117445	0.30835	0.0535669	0.270195	0	0	0	0	0
Bacteria;Proteobacteria;Betaproteobacteria;Burkholderiales;Oxalobacteraceae;Massilia	0	0	0	0	0	0	0	0	0	0	0	0	0	0	1.74822	0.543622	1.27453	0.257705	0.113447	0	0	0	0	0	0	0	0	0	0	0	0	0	0	0	0	0	0	0	0	0	0	0	0	0	0	0	0	0	0
Bacteria;Proteobacteria;Betaproteobacteria;Burkholderiales;Oxalobacteraceae;unclassified	0	0	0	0	0	0	0	0	0	0.0493469	0.0382008	0.0900169	0.0517684	0.225345	0	0	0	0	0	0	0	0	0	0	0	0	0	0	0	0	0	0	0	0	0.0204435	0.0333554	0.0942524	0.74433	1.27144	0	0	0	0	0	0	0	0	0.0993171	0.0125016
Bacteria;Proteobacteria;Betaproteobacteria;Hydrogenophilales;Hydrogenophilaceae;Ferritrophicum	0	0	0	0	0	0	0	0	0	0	0	0	0	0	0.459137	1.48018	1.23911	0.471015	0.34184	1.74365	0.0141493	0.0415759	0.0374038	0.00842062	0.0172812	0.0178844	0	0	0	0	0	0	0	0	0	0	0	0	0	0	0	0	0	0	0	0	0	0	0
Bacteria;Proteobacteria;Betaproteobacteria;SC-I-84;unclassified;unclassified	0	0	0	0	0	0	0	0	0	0.61784	0.355641	0.152907	0.139576	0.141398	0	0	0	0	0	0	0	0	0	0	0	0	0	0	0	0	0	0	0	0	1.19877	0.231156	0.21639	1.02995	1.33243	0	0	0	0	0	0	0	0	1.72303	0.115091
Bacteria;Proteobacteria;Betaproteobacteria;unclassified;unclassified;unclassified	0	0	0	0	0	0	0	0	0	2.31273	1.02552	0.425522	0.130154	0.0477453	0	0	0	0	0	0	0	0	0	0	0	0	0	0	0	0	0	0	0	0	2.37752	0.668006	0.904723	0.857192	1.00736	0	0	0	0	0	0	0	0	3.13147	0.421874
Bacteria;Proteobacteria;Deltaproteobacteria;43F-1404R;unclassified;unclassified	0.0840972	0.0698304	0.0794034	0.0103072	0.0211634	0	0	0	0	0	0	0	0	0	0	0	0	0	0	0	0	0	0	0	0	0	0.676237	0.211722	0.0168757	0.00714462	0.0140347	0	0	0	0	0	0	0	0	2.15299	0.506073	0.310297	0.170428	0.310059	0	0	0	0	0
Bacteria;Proteobacteria;Deltaproteobacteria;Deltaproteobacteria_Incertae_Sedis;Syntrophorhabdaceae;Syntrophorhabdus	0.0297461	0.0666219	0.0282167	0.00769645	0.0701883	0	0	0	0	0	0	0	0	0	0	0	0	0	0	0	0	0	0	0	0	0	0.126618	0.105614	0.0457167	0.0248759	0.20199	0	0	0	0	0	0	0	0	0.0639214	0.0702846	0.0537806	0.0877199	0.0745841	0	0	0	0	0
Bacteria;Proteobacteria;Deltaproteobacteria;Desulfarculales;Desulfarculaceae;unclassified	0	0	0	0	0	0.30892	0.0726979	0.396528	0.0484609	0	0	0	0	0	0	0	0	0	0	0	0	0	0	0	0	0	0	0	0	0	0	0.501014	0.41024	1.50785	0	0	0	0	0	0	0	0	0	0	0.62805	0.348917	0.875657	0	0
Bacteria;Proteobacteria;Deltaproteobacteria;Desulfobacterales;Desulfobacteraceae;Desulfobacula	0.00494548	1.16609	0	0.17726	0	0	0	0	0	0	0	0	0	0	0	0	0	0	0	0	0	0	0	0	0	0	0	0.136828	0	0.031773	0	0	0	0	0	0	0	0	0	0	0.00138594	0	0.00606999	0.00938176	0	0	0	0	0
Bacteria;Proteobacteria;Deltaproteobacteria;Desulfobacterales;Desulfobacteraceae;unclassified	0	0	0	0	0	0.393777	0.0419899	0.0636615	0.0121301	0	0	0	0	0	0	0	0	0	0	0	0	0	0	0	0	0	0	0	0	0	0	0.543323	0.0206657	0.0617582	0	0	0	0	0	0	0	0	0	0	0.140772	0.0107213	0	0	0
Bacteria;Proteobacteria;Deltaproteobacteria;Desulfobacterales;Desulfobulbaceae;Desulfobulbus	0.0227069	0.16963	0.113442	0.12841	0.00516236	0	0	0	0	0	0	0	0	0	0	0	0	0	0	0	0	0	0	0	0	0	0.510992	0.473327	0.0152026	2.01015	0.0380897	0	0	0	0	0	0	0	0	0.0337315	0.0132784	0.0252628	0.0105107	0.115625	0	0	0	0	0
Bacteria;Proteobacteria;Deltaproteobacteria;Desulfobacterales;Desulfobulbaceae;Desulfocapsa	0	0	0	0	0	0.999114	0.079722	0.0021886	0.0494168	0.0598309	0.204996	0.469938	0.0982096	0.516686	0.0410647	3.45065	1.25688	0.318908	0.205334	0	0	0	0	0	0	0	0	0	0	0	0	0.204524	0.00296349	0	0.0462504	0.0959475	0.235416	0.112322	0.102873	0	0	0	0	0	0.211316	0.0022172	0	0.0518229	0.0433971
Bacteria;Proteobacteria;Deltaproteobacteria;Desulfovibrionales;Desulfovibrionaceae;Desulfovibrio	0	0	0	0	0	0.897745	0.13084	1.43502	1.63013	0	0	0	0	0	0.041037	1.9978	1.11085	0.282929	0.197365	0	0	0	0	0	0	0	0	0	0	0	0	0.204667	0.002803	1.85673	0	0	0	0	0	0	0	0	0	0	0.0468327	0.00646926	0	0	0
Bacteria;Proteobacteria;Deltaproteobacteria;Desulfobacterales;Desulfobulbaceae;MSBL7	0.0546687	0.014007	0.116496	1.61992	0.0339251	1.57779	0.00234138	0	0.0290905	0	0	0	0	0	0.0550162	2.49249	0.323957	0.127123	0.0773753	0	0	0	0	0	0	0	0.248875	0.255008	0.245552	1.24717	0.052163	1.43939	0.00148174	0	0	0	0	0	0	0.0120545	0.0393691	0.00276568	0.00422958	0.0511882	2.6644	0.00443439	0	0	0
Bacteria;Proteobacteria;Deltaproteobacteria;Desulfovibrionales;Desulfonatronaceae;Desulfonatronum	0	0	0	0	0	0	0	0	0	0	0	0	0	0	0	0	0	0	0	0	0	0	0	0	0	0.692044	0	0	0	0	0	0	0	0	0	0	0	0	0	0	0	0	0	0	0	0	0	0	0
Bacteria;Proteobacteria;Deltaproteobacteria;Desulfuromonadales;Geobacteraceae;Geobacter	0	0	0	0	0	0	0	0	0	0	0	0	0	0	0.328713	1.09167	0.360963	0.105297	0.069616	0	0	0	0	0	0	0	0	0	0	0	0	0	0	0	0	0	0	0	0	0	0	0	0	0	0	0	0	0	0
Bacteria;Proteobacteria;Deltaproteobacteria;GR-WP33-30;unclassified;unclassified	0	0	0	0	0	0	0	0	0	1.52128	0.532656	0.176729	0.06053	0.0257731	0	0	0	0	0	0	0	0	0	0	0	0	0	0	0	0	0	0	0	0	1.66459	0.254474	0.365335	0.841229	0.790683	0	0	0	0	0	0	0	0	2.11041	0.135178
Bacteria;Proteobacteria;Deltaproteobacteria;Myxococcales;Cystobacteraceae;Anaeromyxobacter	0	0	0	0	0	0	0	0	0	1.97972	0.440117	0.280281	0.0696835	0.0142694	0	0	0	0	0	0	0	0	0	0	0	0	0	0	0	0	0	0	0	0	2.62611	0.258599	0.27119	0.21095	0.197818	0	0	0	0	0	0	0	0	2.04415	0.157148
Bacteria;Proteobacteria;Deltaproteobacteria;Sh765B-TzT-29;unclassified;unclassified	0.0584318	0.00546001	0.00712657	0.0103072	0.0225277	0	0	0	0	0	0	0	0	0	0	0	0	0	0	0	0	0	0	0	0	0	0.0666755	0.0523342	0.0158629	0	0.0136628	0	0	0	0	0	0	0	0	3.36766	0.11324	0.467475	0.0334671	0.208669	0	0	0	0	0
Bacteria;Proteobacteria;Deltaproteobacteria;Sva0485;unclassified;unclassified	2.87161	0.975481	0.543226	0.50285	0.885989	4.58975	2.84506	3.1636	0.104908	0.0212622	1.52198	2.44973	3.00203	0.612368	0.38941	1.49044	1.4798	2.52231	2.24874	0	0	0	0	0	0	0	5.94371	4.45964	4.87467	2.50694	1.54188	4.99931	16.814	13.304	0	2.65871	2.66518	2.26353	1.76802	4.97839	8.51564	5.09117	4.09182	1.67214	8.63017	16.7488	21.4297	0.0179478	6.00593
Bacteria;Proteobacteria;Deltaproteobacteria;Syntrophobacterales;Syntrophaceae;Desulfobacca	0.278936	0.676805	1.21014	1.90555	0.0458173	0	0	0	0	0	0	0	0	0	0	0	0	0	0	0	0	0	0	0	0	0	0.658511	1.30315	1.2995	5.11052	0.243189	0	0	0	0	0	0	0	0	0.40208	0.401609	0.144819	0.0686462	0.173586	0	0	0	0	0
Bacteria;Proteobacteria;Deltaproteobacteria;Syntrophobacterales;Syntrophaceae;Syntrophus	1.31202	1.51463	0.664799	0.545606	1.26222	1.68526	0.365183	2.08146	0.106421	0	0	0	0	0	0.0500445	1.95098	1.08845	1.57443	1.85704	0	0	0	0	0	0	0	2.68441	1.45131	0.89379	0.831959	1.13892	1.79782	0.26042	1.42217	0	0	0	0	0	0.645305	1.25563	0.578686	0.54093	0.559888	3.03078	0.164678	0.3025	0	0
Bacteria;Proteobacteria;Deltaproteobacteria;unclassified;unclassified;unclassified	1.14737	1.33513	0.451936	1.24449	0.728726	16.8616	0.849967	1.81984	0.476139	0	0	0	0	0	0	0	0	0	0	0.105566	0.115225	0.305362	0.0638599	0.0377817	6.60184	0.563438	2.83458	3.24046	4.29953	3.91313	1.81778	21.6142	3.28558	3.79514	0	0	0	0	0	2.02864	2.43228	1.51376	1.06534	0.708153	18.0643	3.76885	4.02802	0	0
Bacteria;Proteobacteria;Epsilonproteobacteria;Campylobacterales;Campylobacteraceae;Arcobacter	0	0	0	0	0	0	0	0	0	0	0	0	0	0	0	0	0	0	0	0	0	0	0	0	0	0	0	0.00286886	0	0	0	0	0	0	0	0	0	0	0	0	0	0.0245779	0.00766313	1.52977	0	0	0	0	0
Bacteria;Proteobacteria;Epsilonproteobacteria;Campylobacterales;Helicobacteraceae;Sulfuricurvum	0	0	0	0	0	0	0	0	0	0	0	0	0	0	0.911792	1.38532	1.83395	0.695972	0.577096	0	0	0	0	0	0	0	0	0	0	0	0	0	0	0	0	0	0	0	0	0	0	0	0	0	0	0	0	0	0
Bacteria;Proteobacteria;Gammaproteobacteria;Legionellales;Coxiellaceae;Coxiella	0	0	0	0	0	0	0	0	0	0	0	0	0	0	0.0404141	0.111437	0.0792528	0.056876	0.0777298	0	0	0	0	0	0	0	0	0	0	0	0	0	0	0	0	0	0	0	0	0	0	0	0	0	0	0	0	0	0
Bacteria;Proteobacteria;Gammaproteobacteria;Methylococcales;Methylococcaceae;Methyloglobulus	0	0	0	0	0	0.0137638	0.0549829	0	2.15911	0	0	0	0	0	0	0	0	0	0	0	0	0	0	0	0	0	0	0	0	0	0	0	0	0.00134931	0	0	0	0	0	0	0	0	0	0	0.00898298	0	0	0	0
Bacteria;Proteobacteria;Gammaproteobacteria;Methylococcales;Crenotrichaceae;Crenothrix	0.00996903	0	0.00990098	0.0835668	0.00628742	0	0	0	0	4.96567	1.3647	0.208196	0.0466765	0.00877193	0	0	0	0	0	0	0	0	0	0	0	0	0.0445296	0.00442522	0	0	0.00183797	0	0	0	4.93763	0.592975	0.512891	0.845446	0.718785	0.0115961	0.045573	0.105283	0.0848851	0.776404	0	0	0	5.33462	0.351249
Bacteria;Proteobacteria;Gammaproteobacteria;Methylococcales;unclassified;unclassified	0.0180346	0	0	0.0944287	0	0	0	0	0	3.89328	1.44647	0.277593	0.0553656	0.0204883	4.80002	0.78036	0.988169	0.451879	0.333641	0	0	0	0	0	0	0	0.0996104	0.0279722	0.00236698	0	0.015116	0	0	0	4.08193	0.525503	0.684253	0.835949	0.662489	0.0159482	0.0332392	0.111718	0.146639	0.622319	0	0	0	5.89725	0.338228
Bacteria;Proteobacteria;Gammaproteobacteria;Pseudomonadales;Pseudomonadaceae;Pseudomonas	0.0532348	0.0958854	0.131593	0.177202	0.440333	0	0	0	0	0.097528	0.085094	0.0948375	0.0332586	0.300079	0.842128	0.188991	0.310548	0.172455	0.073714	0	0	0	0	0	0	0	0.0215893	0.0235531	0.0556726	0.0349297	0.0467918	0	0	0	0.0374712	0.0414699	0.111179	1.77079	3.12549	0.0150682	0.0558933	0.12257	0.0821594	2.68429	0	0	0	0.131725	0.0244834
Bacteria;Proteobacteria;Gammaproteobacteria;Xanthomonadales;Xanthomonadaceae;Stenotrophomonas	0.00694148	0.0478844	0.0282167	0.166682	0.011874	0	0	0	0	0	0	0	0	0	0	0	0	0	0	0	0	0	0	0	0	0	0.00770624	0.0122256	0.0220777	0.0143511	0.0206963	0	0	0	0	0	0	0	0	0.00131679	0.029691	0.0331368	0.022424	0.0575234	0	0	0	0	0
Bacteria;Proteobacteria;Gammaproteobacteria;unclassified;unclassified;unclassified	0	0	0	0	0	0.167576	0.0895495	0.034359	3.00544	0	0	0	0	0	0	0	0	0	0	0	0	0	0	0	0	0	0	0	0	0	0	0.148469	0.0322636	0.0556726	0	0	0	0	0	0	0	0	0	0	0.160015	0.011086	0.015921	0	0
Bacteria;Proteobacteria;unclassified;unclassified;unclassified;unclassified	0	0	0	0	0	0.0952406	0.173304	0.00597059	3.99315	0	0	0	0	0	0	0	0	0	0	0	0	0	0	0	0	0	0	0	0	0	0	0.0547811	0.10522	0.0635999	0	0	0	0	0	0	0	0	0	0	0.0904305	0.047502	0.111447	0	0
Bacteria;Spirochaetae;Spirochaetes;Spirochaetales;Spirochaetaceae;Spirochaeta	1.58557	1.17415	0.370016	1.57091	1.12412	1.32381	1.27212	1.35742	0.04529	0.761943	2.63446	2.74451	3.19899	1.80513	0.100089	2.06065	1.35015	2.06037	1.92422	0	0	0	0	0	0	0	1.48046	2.53319	1.84202	1.60892	2.0432	1.72275	2.02481	3.59333	0.712632	3.03289	2.82382	1.79038	1.58643	2.86776	1.78313	1.8412	1.48521	1.51821	2.46711	2.21037	1.95829	0.292209	3.22823
Bacteria;Spirochaetae;Spirochaetes;Spirochaetales;Spirochaetaceae;unclassified	0	0	0	0	0	0	0	0	0	0.00645067	0.0703307	0.138046	0.15435	1.11463	0	0	0	0	0	0	0	0	0	0	0	0	0	0	0	0	0	0	0	0	0	0.0779879	0.0597782	0.0425411	0.0149759	0	0	0	0	0	0	0	0	0.0103137	0.0237666
Bacteria;Verrucomicrobia;OPB35_soil_group;unclassified;unclassified;unclassified	0	0	0	0	0	0	0	0	0	2.389	1.45887	0.539455	0.397733	0.182441	0.341161	0.638876	0.644364	0.7425	0.513873	0	0	0	0	0	0	0	0	0	0	0	0	0	0	0	2.80337	0.846402	0.837487	1.97718	2.25088	0	0	0	0	0	0	0	0	2.97998	0.909487
Bacteria;TA06;unclassified;unclassified;unclassified;unclassified	0	0	0	0	0	0.08089	0.00619027	0.0204853	0.0394889	0	0	0	0	0	0	0	0	0	0	0	0	0	0	0	0	0	0	0	0	0	0	0.106227	0.166158	0.037516	0	0	0	0	0	0	0	0	0	0	0.252481	0.1159	0.127368	0	0
Bacteria;unclassified;unclassified;unclassified;unclassified;unclassified	3.91384	3.13284	2.23105	3.98394	2.4818	4.6803	3.60644	5.18686	2.22806	0	0	0	0	0	1.7311	6.93745	6.63151	9.43902	10.4317	0.963578	0.877594	2.38999	0.682996	0.217109	5.13609	0.351038	9.21013	6.08904	7.33162	5.15578	7.72535	4.64502	7.37877	7.41754	0	0	0	0	0	7.95751	9.80655	7.64114	7.62194	4.80149	6.01882	6.71595	4.95144	0	0
unknown;unclassified;unclassified;unclassified;unclassified;unclassified	0.998494	0.149228	0.115292	0.164838	0.53424	0	0	0	0	5.70234	6.16495	4.7341	4.4438	4.79144	0.430625	1.76611	0.873632	1.39103	1.23984	0	0	0	0	0	0	0	1.84197	0.986387	0.902725	0.312895	1.53981	0	0	0	5.45601	6.69753	5.63033	4.95838	4.55294	1.50242	1.92809	2.90959	2.02411	0.634281	0	0	0	4.37106	7.89838
	0	10	20	30	50	75	100
[truncated: 6 more columns]
