# Supplementary material for: Methanogens predominate in natural corrosion protective layers on metal sheet piles
Source: Sci Rep. 2017 Sep 19;7:11899. doi: 10.1038/s41598-017-11244-7 (PMC5605657; doi:10.1038/s41598-017-11244-7)
Supplement: Supplementary file 4 — Supplementary Table S3 [file 41598_2017_11244_MOESM4_ESM.xls]

## Sheet: Sheet1
Supplementary Table S2. Heatmap of classes in the different sites. Only showing classes >2% of in at least one of the samples.
	DL																										AS													BS
	AZ					HI				WK							NLL					GB					AZ					HI			NLL					AZ					HI			NLL
	5	5.7	7	9	13	0.3	1	1.7	3	0.5	1.5	2.5	4.5	7.5	9.5	11.5	1	3	7	10	15	0.5	1	2	3.5	4.5	5	5.7	7	9	13	0.3	1	1.7	1	3	7	10	15	1	4	7	9	13	0.3	1	1.7	1	3
Archaea;Euryarchaeota;Methanobacteria	38.898	50.6951	61.8992	51.8945	58.1844	9.68573	41.5008	25.9811	42.6979	41.6344	55.1758	13.2871	74.0639	84.9304	56.686	48.7521	0.24623	11.2686	24.2111	38.3919	53.7288	0.0675204	0.632438	3.02261	4.72815	6.80386	1.03913	10.8925	1.03723	26.2737	18.4791	1.78303	37.9455	8.45048	0.0506279	6.93242	17.36	9.47369	0.536057	1.03946	5.46682	5.47548	9.3297	14.6074	0.638481	0.229735	0.206973	0.071985	0.256383
Archaea;Euryarchaeota;Methanomicrobia	3.43841	2.30941	2.69513	3.45996	4.71516	2.76178	1.71997	1.49763	0.255514	1.42005	0.787131	1.27312	0.232347	0.646386	0.500765	4.9377	0.0168678	0.523826	0.826084	0.925505	0.366894	0.0994592	1.40248	2.12459	3.72343	3.12281	3.76128	3.46032	1.65613	3.43292	3.17155	2.88913	0.856936	1.41257	0.00535131	0.603926	0.52363	0.290994	0.1811	0.0877305	0.234515	0.477578	0.952285	0.66467	0.184887	0.695522	1.08263	0.00616713	0.739201
Archaea;Euryarchaeota;Thermoplasmata	0	0	0	0	0	0	0	0	0	0	0	0	0	0	0	0	0	0	0	0	0	0.0757	0.401077	0.809963	1.26152	0.968774	0	0	0	0	0	0	0	0	0	0	0	0	0	0	0	0	0	0	0	0	0	0	0
Archaea;Thaumarchaeota;Miscellaneous_Crenarchaeotic_Group	1.69454	0.727332	1.76331	1.55807	1.04251	4.67486	9.46198	3.9946	0.440701	0	0	0	0	0	0	0	0.0417067	3.95999	3.96232	3.67491	2.82038	0.28133	1.22843	3.6949	5.38437	7.11717	3.82705	5.32728	12.8705	3.96294	5.30451	7.15941	16.8513	12.0269	0.0292227	6.47568	4.153	3.43487	3.1208	2.46013	5.92575	9.31132	12.3644	3.35536	10.8712	33.1262	22.5442	0.0297285	13.803
Bacteria;Acidobacteria;Acidobacteria	0.539577	0.396599	0.128108	0.653537	0.169561	0	0	0	0	0	0	0	0	0	0	0	6.59116	3.16433	1.59944	0.828106	0.414493	4.31666	1.74369	1.90059	2.51866	2.51895	0.998004	0.583268	0.99365	0.216819	0.68492	0	0	0	6.0162	2.75517	2.15514	5.2774	5.88188	5.02055	2.13562	1.5503	1.29898	2.22394	0	0	0	6.58442	2.41533
Bacteria;Acidobacteria;Holophagae	0	0	0	0	0	0	0	0	0	0	0	0	0	0	0	0	0	0	0	0	0	0.124147	1.68412	1.01344	0.523181	0.488063	0	0	0	0	0	0	0	0	0	0	0	0	0	0	0	0	0	0	0	0	0	0	0
Bacteria;Actinobacteria;Actinobacteria	0.825301	0.821586	0.452132	1.42694	0.180122	0	0	0	0	0	0	0	0	0	0	0	0	0	0	0	0	7.0502	2.76092	1.92155	1.22199	1.12326	0.589381	0.654733	0.100284	0.0666721	0.296796	0	0	0	0	0	0	0	0	1.05392	0.664864	0.358867	0.451095	1.51075	0	0	0	0	0
Bacteria;Actinobacteria;Coriobacteriia	0	0	0	0	0	1.87525	0.532318	1.49637	0.408736	25.0054	21.0271	12.4326	5.3307	1.70239	7.54311	14.4857	0	0	0	0	0	0.0306342	0.768383	0.670473	1.15259	0.661484	0	0	0	0	0	0.65437	0.227293	0.09268	0	0	0	0	0	0	0	0	0	0	0.593047	0.0388156	0.0477631	0	0
Bacteria;Actinobacteria;Thermoleophilia	0	0	0	0	0	0	0	0	0	0.545409	0.526986	4.05414	0.703532	0.429376	0.356244	0.410461	1.8566	2.20506	2.04501	1.60068	1.31788	1.88502	0.583359	0.643439	0.733082	0.808788	0	0	0	0	0	0	0	0	1.47803	1.34131	1.25324	1.7728	2.54148	0	0	0	0	0	0	0	0	2.47373	0.463773
Bacteria;Actinobacteria;unclassified	1.04718	1.1344	1.92001	0.782605	1.09948	0	0	0	0	0.103922	2.25009	1.38986	0.0952516	0.0397947	0.0739859	0.0772475	0.630383	2.11088	2.47731	0.405904	0.30413	0.371124	1.04026	0.755533	1.30477	0.774749	1.40697	0.807139	0.142522	0.123919	1.11036	0	0	0	0.520886	1.79391	3.69533	0.541758	0.576464	0.300686	0.369376	0.261936	0.368075	0.712974	0	0	0	0.777755	0.192574
Bacteria;Bacteroidetes;Flavobacteriia	0.0751035	0.0225786	0.040617	0.187294	0.0454777	0	0	0	0	0	0	0	0	0	0	0	0.292251	0.225946	0.0708788	0.0859758	0.209658	2.38889	1.81439	3.06765	1.28201	1.12367	0.114844	0.0934092	0.0535495	0.0301282	0.0679486	0	0	0	0.496182	0.24252	0.156407	1.44927	2.1146	0.0613142	0.0720865	0.106029	0.0747274	1.59034	0	0	0	0.97702	0.0636823
Bacteria;Candidate_division_JS1;unclassified	5.97125	4.30291	7.34488	4.56657	9.00334	0	0	0	0	0	0	0	0	0	0	0	0	0	0	0	0	0	0	0	0	0	3.47664	5.36966	9.9496	11.9475	10.9588	0	0	0	0	0	0	0	0	0.396435	0.823604	8.60129	8.28761	3.56055	0	0	0	0	0
Bacteria;Bacteroidetes;SB-5	0	0	0	0	0	0	0	0	0	0	0	0	0	0	0	0	0	0	0	0	0	0.0293469	0.260085	0.227032	0.386374	0.386685	0	0	0	0	0	0	0	0	0	0	0	0	0	0	0	0	0	0	0	0	0	0	0
Bacteria;Bacteroidetes;vadinHA17	0	0	0	0	0	0.241985	0.396767	0.0850299	0.00959067	0	0	0	0	0	0	0	0.776464	1.22275	1.10354	1.71403	1.41174	0.0886912	1.54128	1.63593	1.8395	1.88135	0	0	0	0	0	0.228215	0.508893	0.334622	1.14221	1.60908	1.37742	1.0264	1.16678	0	0	0	0	0	0.234098	0.154139	0.350263	0.740203	1.3655
Bacteria;Candidate_division_JS1;unclassified	0	0	0	0	0	0	0	0	0	0.0981375	0.152803	0.772088	0.0480629	0.0524851	1.78684	1.70068	0.0173939	0.372101	0.838163	2.86395	1.94692	0.0495574	0.156603	0.564245	0.967206	1.4436	0	0	0	0	0	0	0	0	0	0.610867	0.665508	1.39623	0.667694	0	0	0	0	0	0	0	0	0.0164808	0.813468
Bacteria;Candidate_division_OP3;unclassified	0.575325	0.0481934	0.0549482	0.0547867	0.0731098	0	0	0	0	0	0	0	0	0	0	0	0	0	0	0	0	0.0915824	2.06057	0.697578	1.11249	1.13445	1.30798	0.322243	0.774066	0.0568036	0.283733	0	0	0	0	0	0	0	0	1.46674	3.7297	1.48174	1.52904	0.476208	0	0	0	0	0
Bacteria;Candidate_division_OP8;unclassified	1.72707	0.748975	0.540712	1.38195	1.96829	2.10747	4.29455	0.955093	0.0435054	1.51571	1.05091	2.57292	1.41463	0.370533	0.639215	1.69907	0.0274796	4.02199	5.7609	4.79054	0.991346	0.188617	1.6042	2.2868	3.51137	4.25146	5.7966	3.50855	4.85743	4.48806	3.53237	2.74542	2.9272	2.77814	0.0248331	4.58303	4.45042	3.20208	2.9786	1.45534	3.00011	3.7255	5.40104	3.48604	8.38908	5.15936	4.29868	0.0155674	5.90501
Bacteria;Candidate_division_WS3;unclassified	0.113294	0.00952517	0.0109649	0.0066454	0.0499207	1.25762	0.0464194	0.920922	0.0852512	0	0	0	0	0	0	0	1.1606	0.956455	0.427988	0.131707	0.0417677	0	0	0	0	0	0.409477	0.231907	0.0925245	0.00252525	0.223652	1.75221	0.0344516	0.100159	1.4558	0.786655	0.85271	0.997502	0.945126	1.25061	0.472743	0.229763	0.181244	0.35418	2.58734	0.108125	0.0477631	2.18326	0.973855
Bacteria;Chloroflexi;Anaerolineae	5.08295	4.70158	1.73348	1.49589	2.43732	0	0	0	0	2.01348	0.909365	3.33457	0.970584	0.608495	0.350635	0.831078	1.4017	5.73856	6.21565	4.70278	3.86822	0.324266	2.10429	3.91493	3.89878	3.9766	7.36916	7.05541	2.62934	3.99151	2.4695	0	0	0	1.29116	8.65787	5.35189	3.53811	3.6419	3.25736	3.00372	2.47545	3.5083	3.23049	0	0	0	1.00485	6.72727
Bacteria;Chloroflexi;Dehalococcoidia	2.07723	0.396604	0.483464	0.334019	1.36241	2.05281	3.7833	1.07718	0.0247776	0	0	0	0	0	0	0	0.0100298	1.79078	1.55978	2.36205	0.667798	0.227107	1.77849	2.01869	3.76689	4.79618	7.11658	5.09538	12.1708	2.47184	10.6398	2.27307	5.05374	5.21097	0.0355538	3.80228	2.25306	2.45471	2.62825	3.17844	10.0796	12.8589	12.135	3.52216	5.17981	8.36828	10.1895	0.0103137	10.4117
Bacteria;Chloroflexi;MSB-5B2	0.354591	0.0898323	0.126668	0.407372	0.0866117	0	0	0	0	0	0	0	0	0	0	0	0	0	0	0	0	0	0	0	0	0	0.363785	0.557716	2.86008	1.13946	0.350779	0	0	0	0	0	0	0	0	0.0415201	0.182171	0.984434	0.580843	0.209452	0	0	0	0	0
Bacteria;Chloroflexi;KD4-96	0	0	0	0	0	0	0	0	0	0	0	0	0	0	0	0	2.24549	1.10054	0.623499	0.509484	0.276444	0	0	0	0	0	0	0	0	0	0	0	0	0	1.91935	0.824419	0.682355	1.18991	1.41151	0	0	0	0	0	0	0	0	1.93325	0.365613
Bacteria;Chloroflexi;unclassified	0.819018	0.268868	1.51924	0.589863	0.802556	0	0	0	0	0	0	0	0	0	0	0	0.620978	1.35607	1.12865	0.832974	0.369542	0	0	0	0	0	1.56182	1.24066	3.52813	0.577357	1.84535	0	0	0	0.576871	2.10384	1.34914	1.01396	1.03968	2.38113	2.47945	1.74608	1.53328	0.811563	0	0	0	0.466163	2.57203
Bacteria;Firmicutes;Bacilli	4.20351	2.7942	1.19558	0.658445	0.562887	0.624058	1.49399	0.342411	0.500201	0.673414	1.11311	6.63756	1.31722	0.920608	0.292017	0.587517	2.12089	3.07663	3.83391	3.50534	3.57043	2.56837	4.146	2.11911	1.20255	1.11185	1.98175	2.67827	0.174579	0.0984065	0.34594	0.274107	1.06437	0.476566	1.72757	2.26792	2.34294	3.1779	3.62533	1.08572	3.56196	0.932491	1.30441	3.37906	0.340454	0.868369	0.652762	1.39732	1.22069
Bacteria;Firmicutes;Clostridia	3.26211	5.83063	5.4904	2.13972	1.40786	4.03167	0.635977	1.45698	1.30173	4.06533	5.59269	12.25	2.6261	3.08371	1.24404	13.5555	1.45594	3.64269	4.62284	3.99001	4.92631	1.32443	4.64109	2.96062	2.21726	2.01977	2.57314	1.96058	1.31024	1.03491	1.56472	3.33644	0.466272	0.422304	1.06802	3.72689	3.36277	3.21397	3.93685	0.899877	1.6638	1.93868	1.72484	5.6952	3.86085	0.183721	0.318421	0.662798	1.96767
Bacteria;Gemmatimonadetes;Gemmatimonadetes	0.104787	0.0553302	0.0201832	0.024737	0.0243013	0	0	0	0	0	0	0	0	0	0	0	1.53659	0.937662	0.595288	0.240256	0.0969411	0.777433	0.43427	0.472247	0.644835	0.451034	0.237316	0.160081	0.0390401	0.00911113	0.0372155	0	0	0	2.12027	0.794761	0.944083	1.49241	1.54474	3.74728	0.523376	0.548047	0.14356	0.462493	0	0	0	2.03766	0.399115
Bacteria;Nitrospirae;Nitrospira	0.761608	1.08825	0.789766	3.73075	0.525197	19.2981	5.34084	37.3156	13.8741	0.465629	0.125253	0.65764	0.213632	0.213481	7.40459	2.16363	2.12798	1.20512	0.84562	0.623257	0.649103	2.77002	2.07163	1.58272	1.67304	1.49618	2.43307	6.52576	3.50467	7.52032	1.77566	24.0435	2.73427	20.804	2.19567	1.29009	1.20854	1.92933	1.65723	3.78546	3.11074	2.42475	1.28033	0.74435	6.84318	4.47504	8.80433	2.12999	1.99112
Bacteria;Planctomycetes;Phycisphaerae	0.983093	0.22818	0.224233	0.206079	0.858844	0	0	0	0	0	0	0	0	0	0	0	1.36347	2.02539	1.50745	1.33794	0.354496	0.294899	1.18732	1.22997	2.68895	3.28162	1.63302	1.6472	4.73248	0.669984	4.23631	0	0	0	1.39542	2.29179	1.81014	1.86493	2.39092	4.50254	3.18926	5.84718	4.08922	1.55838	0	0	0	1.4384	3.39587
Bacteria;Planctomycetes;Planctomycetacia	0.21401	0.165281	0.0219453	0.133155	0.10768	0	0	0	0	0	0	0	0	0	0	0	3.66045	1.14851	0.522514	0.313489	0.18818	1.60374	0.472256	0.66706	0.874722	1.07814	0.3753	0.43752	0.369038	0.0882206	0.340053	0	0	0	2.70197	0.756276	0.737443	1.20705	1.37652	0.82783	0.486231	0.248592	0.311825	0.735318	0	0	0	2.77098	0.416605
Bacteria;Proteobacteria;Alphaproteobacteria	1.96711	1.86834	0.561951	2.55544	0.679177	1.29452	0.56848	0.910062	12.4323	0.810419	0.95632	5.66754	1.14429	0.66832	0.908454	0.589283	9.50017	4.06388	3.41715	2.0787	2.10767	24.1955	3.29176	4.26914	3.33757	2.23803	2.33262	2.27304	0.715374	0.226266	0.838359	0.572823	0.79102	0.751275	8.08438	3.4531	4.39177	4.66513	5.49915	4.46764	2.8655	1.48061	1.33338	5.25581	0.760183	0.368172	0.652762	6.66392	1.80178
Bacteria;Proteobacteria;Betaproteobacteria	0.350601	0.295059	0.185596	1.0348	0.465354	0.597101	0.111806	0.0851832	2.40153	0	0	0	0	0	0	0	8.46867	3.36786	1.93486	0.809986	1.10996	11.6938	8.92191	12.1216	5.20036	3.72954	0.515393	0.455844	0.269463	0.105036	0.353075	0.448942	0.109308	0.140481	9.25063	2.68402	3.23987	6.17849	8.6748	6.56005	0.995857	1.25416	0.81058	4.22742	0.564552	0.0410327	0	9.33873	1.29258
Bacteria;Proteobacteria;Deltaproteobacteria	8.21035	8.92969	5.03054	9.98784	4.42379	29.8727	12.3931	10.3043	5.01994	7.22301	2.08636	5.25425	2.2224	1.13633	8.5613	2.96944	9.64382	9.34307	8.55496	6.60107	3.21837	4.8035	21.0409	13.1044	10.9846	10.0093	18.7294	14.8749	14.1766	19.8456	7.6348	33.0996	14.3475	23.1932	11.0987	11.0921	10.3983	9.63506	9.31201	20.6585	15.6444	10.1041	7.32724	6.79101	35.6946	21.4498	27.4638	12.4025	12.8297
Bacteria;Proteobacteria;Epsilonproteobacteria	0.0289382	0.021245	0.00712657	0	0.0180565	0	0	0	0	0	0	0	0	0	0	0	0	0	0	0	0	1.82915	2.10777	2.62622	0.982491	0.777993	0.023705	0.0235834	0.00472054	0.00811423	0.0364653	0	0	0	0	0	0	0	0	0	0.00385633	0.0363034	0.00766313	1.55221	0	0	0	0	0
Bacteria;Proteobacteria;Gammaproteobacteria	0.647096	0.449031	0.259692	1.30825	0.674091	1.14089	0.205461	0.147677	6.45115	0	0	0	0	0	0	0	14.0699	5.12409	1.84928	0.724646	0.956258	16.5745	3.59681	4.87036	2.81261	2.05605	1.05775	0.778874	0.319461	0.0847876	0.296479	0.712257	0.23332	0.221885	13.9902	3.17589	3.46636	5.9332	7.23192	2.58008	0.754641	1.02056	0.736685	9.26893	0.74378	0.0646926	0.0796052	15.8364	1.63191
Bacteria;Proteobacteria;unclassified	0	0	0	0	0	0.0952406	0.0750974	0.00597059	3.99315	0	0	0	0	0	0	0	0	0	0	0	0	0	0	0	0	0	0	0	0	0	0	0.0547811	0.203427	0.0635999	0	0	0	0	0	0	0	0	0	0	0.0904305	0.047502	0.111447	0	0
Bacteria;Spirochaetae;Spirochaetes	1.84332	1.59717	0.505544	2.10558	2.25836	1.39823	1.58453	1.40027	0.0735263	0	0	0	0	0	0	0	0.834167	2.89703	3.10772	3.62512	2.9705	0.115971	2.43498	1.79164	2.47757	2.33839	1.69876	2.76368	2.00226	1.91417	3.02149	1.85304	1.8131	3.65398	0.775922	3.37351	3.1751	2.05999	1.79198	2.96823	1.91384	2.117	1.7442	1.70235	2.53504	2.25675	1.95829	0.341098	3.43097
Bacteria;Verrucomicrobia;OPB35_soil_group	0	0	0	0	0	0	0	0	0	0	0	0	0	0	0	0	2.39471	1.46241	0.539455	0.397733	0.182441	0.341161	0.641202	0.647519	0.749943	0.518105	0	0	0	0	0	0	0	0	2.80872	0.846402	0.837487	1.98022	2.25863	0	0	0	0	0	0	0	0	2.99408	0.909487
Bacteria;unclassified;unclassified	3.91384	3.13284	2.23105	3.98394	2.4818	4.6803	6.4761	5.18686	2.22806	0.963578	0.877594	2.38999	0.682996	0.217109	5.13609	0.351038	5.70234	6.16495	4.7341	4.4438	4.79144	1.7311	6.93745	6.63151	9.43902	10.4317	9.21013	6.08904	7.33162	5.15578	7.72535	4.64502	4.5091	7.41754	5.45601	6.69753	5.63033	4.95838	4.55294	7.95751	9.80655	7.64114	7.62194	4.80149	6.01882	6.71595	4.95144	4.37106	7.89838
unknown;unclassified;unclassified	0.998494	0.149228	0.115292	0.164838	0.53424	0	0	0	0	0	0	0	0	0	0	0	0	0	0	0	0	0	0	0	0	0	1.84197	0.986387	0.902725	0.312895	1.53981	0	0	0	0	0	0	0	0	1.50242	1.92809	2.90959	2.02411	0.634281	0	0	0	0	0
	0	10	20	30	50	75	100
[truncated: 6 more columns]
